# Supplementary material for: Violence in the Nursing Workplace in the Context of Primary Health Care: A Qualitative Study
Source: Int J Environ Res Public Health. 2023 Aug 31;20(17):6693. doi: 10.3390/ijerph20176693 (PMC10487648; doi:10.3390/ijerph20176693)
Supplement: Supplementary file 1 [file ijerph-20-06693-s001.zip]

Archive with 1 entries (1 files):
- ijerph-2449805-supplementary.pdf
